# Supplementary material for: Long non-coding RNA LINC01133 represses KLF2, P21 and E-cadherin transcription through binding with EZH2, LSD1 in non small cell lung cancer
Source: Oncotarget. 2016 Jan 30;7(10):11696–707. doi: 10.18632/oncotarget.7077 (PMC4905504; doi:10.18632/oncotarget.7077)
Supplement: Supplementary file 2 [file oncotarget-07-11696-s002.xls]

## Sheet: Sheet1
Primers for qPCR
GAPDH F	GGGAGCCAAAAGGGTCAT
GAPDH R	GAGTCCTTCCACGATACCAA
LINC01133 F	GCTGTGGTGGAGAGAATGGA
LINC01133 R	CCCCAGCTTTCCAGATCCAAA
KLF2 F	CTGCACATGAAACGGCACAT
KLF2 R	CAGTCACAGTTTGGGAGGGG
P21 F	AAGTCAGTTCCTTGTGGAGCC
P21 R	GGTTCTGACGGACATCCCCA
P21 PF	GGTGTCTAGGTGCTCCAGGT
P21 PR	GCACTCTCCAGGAGGACACA
E-cadherin PF	TAGAGGGTCACCGCGTCTAT
E-cadherin PR	CGTACCGCTGATTGGCTGAG
KLF2 P26-155 F	ACGGGCTTATTGAGGTTGG
KLF2 P26-155 R	GCCTGGGTGACAGAGGAGAC
PTEN F	TGGATTCGACTTAGACTTGACCT
PTEN R	GGTGGGTTATGGTCTTCAAAAGG
LATS2 F	ACCCCAAAGTTCGGACCTTAT
LATS2 R	CATTTGCCGGTTCACTTCTGC
RRAD F	GCAGGGCACACCTATGATCG
RRAD R	GCTCCCAAATGTCGTAGACCA
CDH1 F	CGAGAGCTACACGTTCACGG
CDH1 R	GGGTGTCGAGGGAAAAATAGG
siRNA sequence
si-LINC01133 1#	AAUGGAUCCAUUCCCUGCAACUGAA
si-LINC01133 2#	GAAGUGGAAGCAAAGUUCUCCAAAG
si-LINC01133 3#	GGUUUGAGGGCAUAGGGAUCCAUUU
si-KLF2	CCAAGAGTTCGCATCTGAA
shRNA sequence
si-LINC01133 1#	CACCAATGGATCCATTCCCTGCAACTGAACGAATTCAGTTGCAGGGAATGGATCCA
si-LINC01133 2#	CACCGAAGTGGAAGCAAAGTTCTCCAAAGCGAACTTTGGAGAACTTTGCTTCCACTTC
